# Supplementary material for: Psychometric properties of the English version of the Audio Processor Satisfaction Questionnaire (APSQ)
Source: PLoS One. 2022 Sep 1;17(9):e0273390. doi: 10.1371/journal.pone.0273390 (PMC9436034; doi:10.1371/journal.pone.0273390)
Supplement: S2 File — (XLSX) [file pone.0273390.s002.xlsx]

## Sheet: APSQ
APSQ2_MED-EL_U.S. NARL_2020_01 APSQ2 Visit 1 Subject number	Visit 1. Date of Assessment	Visit 1. Age	Visit 1. Gender	Visit 1. HL on Left Ear	Visit 1. Hearing System on Left Ear	Visit 1. Date of implantation. Left Ear	Visit 1. Audioprocessor. Left Ear.	Visit 1. Hearing System_x000D_ Use. Left Ear	Visit 1. HL on Right Ear	Visit 1. Hearing System on Right Ear	Visit 1. Date of implantation. Right Ear	Visit 1. Audioprocessor. Right Ear.	Visit 1. Hearing System_x000D_ Use. Right Ear	Visit 1. Right Ear. APSQ 01._x000D_ I feel more confident when I wear the processor	Visit 1. Right Ear. APSQ 02._x000D_ It is easy to put the processor back on its proper place on my head.	Visit 1. Right Ear. APSQ 03._x000D_ My processor is "skin friendly"	Visit 1. Right Ear. APSQ 04._x000D_ Wearing the processor helps me to be more physically active	Visit 1. Right Ear. APSQ 05._x000D_ Changing the batteries of the processor is easy	Visit 1. Right Ear. APSQ 06._x000D_ My processor is comfortable to wear	Visit 1. Right Ear. APSQ 07._x000D_ Wearing the processor helps me live a more independent life	Visit 1. Right Ear. APSQ 08._x000D_ It is easy to switch the processor ON and OFF	Visit 1. Right Ear. APSQ 09._x000D_ I can comfortably wear glasses and the processor at the same time	Visit 1. Right Ear. APSQ 10._x000D_ The processor makes it easier to enjoy cultural activities	Visit 1. Right Ear. APSQ 11._x000D_ The processor works properly	Visit 1. Right Ear. APSQ 12._x000D_ I can comfortably wear head-wear and the processor at the same time	Visit 1. Right Ear. APSQ 13._x000D_ The processor makes it easier to enjoy social activities	Visit 1. Right Ear. APSQ 14._x000D_ The processor is easy to maintain/clean	Visit 1. Right Ear. APSQ 15._x000D_ The processor stays in the position I've put it	Visit 1. Left Ear. APSQ 01._x000D_ I feel more confident when I wear the processor	Visit 1. Left Ear. APSQ 02._x000D_ It is easy to put the processor back on its proper place on my head.	Visit 1. Left Ear. APSQ 03._x000D_ My processor is "skin friendly"	Visit 1. Left Ear. APSQ 04._x000D_ Wearing the processor helps me to be more physically active	Visit 1. Left Ear. APSQ 05._x000D_ Changing the batteries of the processor is easy	Visit 1. Left Ear. APSQ 06._x000D_ My processor is comfortable to wear	Visit 1. Left Ear. APSQ 07._x000D_ Wearing the processor helps me live a more independent life	Visit 1. Left Ear. APSQ 08._x000D_ It is easy to switch the processor ON and OFF	Visit 1. Left Ear. APSQ 09._x000D_ I can comfortably wear glasses and the processor at the same time	Visit 1. Left Ear. APSQ 10._x000D_ The processor makes it easier to enjoy cultural activities	Visit 1. Left Ear. APSQ 11._x000D_ The processor works properly	Visit 1. Left Ear. APSQ 12._x000D_ I can comfortably wear head-wear and the processor at the same time	Visit 1. Left Ear. APSQ 13._x000D_ The processor makes it easier to enjoy social activities	Visit 1. Left Ear. APSQ 14._x000D_ The processor is easy to maintain/clean	Visit 1. Left Ear. APSQ 15._x000D_ The processor stays in the position I've put it		Visit 2. Date of Assessment	Visit 2. Right Ear. APSQ 01. I feel more confident when I wear the processor	Visit 2. Right Ear. APSQ 02._x000D_ It is easy to put the processor back on its proper place on my head.	Visit 2. Right Ear. APSQ 03._x000D_ My processor is "skin friendly"	Visit 2. Right Ear. APSQ 04._x000D_ Wearing the processor helps me to be more physically active
SUBJID	V1.VISDAT	V1.AGE	V1.SEX	V1.LE.HL	V1.LE.HEARSYS	V1.LE.IMPLDAT	V1.LE.AUDPRO	V1.LE.HEARSYSUSE	V1.RE.HL	V1.RE.HEARSYS	V1.RE.IMPLDAT	V1.RE.AUDPRO	V1.RE.HEARSYSUSE	V1.R.APSQ01	V1.R.APSQ02	V1.R.APSQ03	V1.R.APSQ04	V1.R.APSQ05	V1.R.APSQ06	V1.R.APSQ07	V1.R.APSQ08	V1.R.APSQ09	V1.R.APSQ10	V1.R.APSQ11	V1.R.APSQ12	V1.R.APSQ13	V1.R.APSQ14	V1.R.APSQ15	V1.L.APSQ01	V1.L.APSQ02	V1.L.APSQ03	V1.L.APSQ04	V1.L.APSQ05	V1.L.APSQ06	V1.L.APSQ07	V1.L.APSQ08	V1.L.APSQ09	V1.L.APSQ10	V1.L.APSQ11	V1.L.APSQ12	V1.L.APSQ13	V1.L.APSQ14	V1.L.APSQ15		V2.VISDAT	V2.R.APSQ01	V2.R.APSQ02	V2.R.APSQ03	V2.R.APSQ04
ME169	02.04.2020	62	1	1	1	n	Hearing aid	n	1	2	2014-07-01	OPUS 2	5	6.5	10	6.5	3.5	9	8	10	3	9	3	10	0	4	8	10	n	n	n	n	n	n	n	n	n	n	n	n	n	n	n	0	22.04.2020	6	8	9	3
ME149	03.04.2020	56	2	1	2	2015-11-01	RONDO	5	1	2	2015-03-01	RONDO	5	10	10	10	10	10	8	10	10	10	10	10	8	10	10	10	10	10	10	10	10	8	10	10	10	10	10	8	10	10	10	0	22.04.2020	10	10	10	10
ME154	02.04.2020	44	1	1	2	2014-04-01	RONDO	4	0	0	n	n	n	n	n	n	n	n	n	n	n	n	n	n	n	n	n	n	8	10	7	9	9	7	6	10	10	8	8	0	5	10	8	0
ME193	02.04.2020	61	1	1	2	2019-05-01	RONDO	4	0	0	n	n	n	n	n	n	n	n	n	n	n	n	n	n	n	n	n	n	1.6	9.8	9	8	10	9	0.8	5.8	n	2	9.2	0.6	6	10	10	1	22.04.2020	n	n	n	n
ME191	03.04/2020	62	1	1	2	2019-01-01	SONNET	5	1	0	n	n	n	n	n	n	n	n	n	n	n	n	n	n	n	n	n	n	9.8	9.8	9.8	9	8	9	10	10	9	7	8	8	10	9	9	0	09.05.2020	n	n	n	n
ME153	05.04.2020	68	1	1	2	2016-04-01	RONDO	5	1	1	n	Hearing aid	n	n	n	n	n	n	n	n	n	n	n	n	n	n	n	n	10	10	10	10	10	10	10	10	9	10	10	8	10	10	10	0	27.04.2020	n	n	n	n
ME177	05.04.2020	66	1	1	2	1900-01-04 04:50:18	SONNET	5	0	0	n	n	n	n	n	n	n	n	n	n	n	n	n	n	n	n	n	n	10	10	10	10	10	10	10	n	10	10	10	n	8.5	10	10	2	23.04.2020	n	n	n	n
ME157	03.04.2020	80	2	1	2	2015-09-01	SONNET	5	1	1	n	Hearing aid	n	n	n	n	n	n	n	n	n	n	n	n	n	n	n	n	10	10	7.5	10	10	6	10	8	6	7.5	10	7	10	8	8	0	21.04.2020	n	n	n	n
ME136	04.04.2020	58	2	1	2	2003-11-01	SONNET	4	1	2	2006-05-01	SONNET 2	5	10	10	10	10	10	10	10	7	10	10	10	10	10	10	9	10	10	10	10	10	10	10	7	10	10	10	8	10	10	10	0	22.04.2020	10	10	10	10
ME192	07.04.2020	69	1	1	1	n	Hearing aid	n	1	3	2019-03-01	SONNET	n	10	9	10	7	9	6	10	9	7	2	10	6	8	10	9	n	n	n	n	n	n	n	n	n	n	n	n	n	n	n	0	23.04.2020	10	9	10	7
ME190	08.04.2020	20	2	0	0	n	n	n	1	2	2015-04-01	SONNET	5	10	10	10	9	10	10	10	8	7	10	10	7	10	9	9	n	n	n	n	n	n	n	n	n	n	n	n	n	n	n	0	26.04.2020	10	9	9	8
ME106	16.04.2020	70	1	1	2	2010-03-01	SONNET	5	1	0	n	n	n	n	n	n	n	n	n	n	n	n	n	n	n	n	n	n	10	9	9	5	7	7	9	10	7	6	10	7	7	9	10	0	04.05.2020	n	n	n	n
ME179	30.04.2020	63	2	0	0	n	n	n	1	2	2014-10-01	SONNET	5	10	8	8	8	8	7	9	7	6.5	9	10	7	9	9	10	n	n	n	n	n	n	n	n	n	n	n	n	n	n	n	0
ME183	07.04.2020	60	1	1	2	2017-06-01	SONNET	2	0	0	n	n	n	n	n	n	n	n	n	n	n	n	n	n	n	n	n	n	10	10	10	6	10	10	10	10	10	10	10	0	10	10	10	0	29.04.2020	n	n	n	n
ME185	18.05.2020	63	2	1	2	2013-05-01	SONNET	5	1	2	2011-12-01	SONNET	5	10	10	10	9	9	10	10	n	10	5	9	9	9	9	10	10	9	10	9	9	10	10	n	10	5	9	9	9	9	10	2
ME178	25.04.2020	72	2	1	2	2018-07-01	SONNET	3	1	0	n	n	n	n	n	n	n	n	n	n	n	n	n	n	n	n	n	n	6	7.5	6	6.8	10	5	8	n	4	3	10	1	7.5	9.6	2	1	11.05.2020	n	n	n	n
ME107	19.06.2020	66	2	1	2	2009-07-01	SONNET	5	1	2	2015-06-01	SONNET	5	9.5	9.5	7.5	8.5	8.5	8.5	8.5	8	9	7	9.5	9	10	10	10	9.5	9.5	7	7	6	8.5	8.5	8	8	7.5	9	9	10	9.5	9.5	0
ME188	04.07.2020	78	2	1	0	n	n	n	1	2	2014-08-01	OPUS 2	5	7.6	3.8	9.6	9.8	9.8	9.8	9.8	n	7.6	4.8	9.8	9.6	5.8	9.8	9.8	n	n	n	n	n	n	n	n	n	n	n	n	n	n	n	1
ME186	09.06.2020	68	2	1	2	2014-12-01	SONNET	4	1	2	2016-08-01	SONNET	4	10	10	9	10	10	9	10	10	9.5	10	10	9.5	10	10	10	10	10	9	10	10	9	10	10	9.5	10	10	9.5	10	10	10	0
APSQ01	31.05.2020	63	2	1	2	2016-12-01	RONDO 2	5	1	2	2018-01-01	RONDO 2	5	5.5	8.5	9.5	1.4	9.4	9.4	7.5	8.5	9.5	9.5	9.5	0.5	1.5	7.5	9.4	5.4	8.5	9.2	1.5	9.5	9.5	7.5	8.5	9.5	9.5	9.5	0.5	1.5	7.5	9.5	0
APSQ02	31.05.2020	66	2	1	2	2020-03-01	SONNET 2	5	1	2	2016-10-01	SONNET	5	10	10	9.8	10	10	7	10	10	7	10	10	10	9	10	8.5	10	10	9.8	10	10	7	10	10	7	9	10	10	9	10	8.5	0	16.06.2020	10	10	9	10
APSQ03	28.05.2020	58	2	1	1	n	Hearing aid	n	1	2	2015-10-01	SONNET	4	9	10	10	10	8	10	8	7	9	6	10	6	n	n	n	n	n	n	n	n	n	n	n	n	n	n	n	n	n	n	3	15.06.2020	10	10	10	9
APSQ04	29.05.2020	70	1	1	1	n	Hearing aid	n	1	2	2018-08-01	SONNET	5	10	10	10	9	10	9.5	10	9	10	10	10	3	10	9.5	8	n	n	n	n	n	n	n	n	n	n	n	n	n	n	n	0	15.06.2020	10	10	10	9
APSQ05	28.05.2020	55	1	1	2	2018-11-01	SONNET	5	1	2	2009-11-01	SONNET	5	10	8	5	8	9	9	9	0	8	8	8	5	9	9	10	10	8	5	8	9	9	9	0	8	8	8	5	9	9	10	0	16.06.2020	10	7	5	8
APSQ06	27.05.2020	72	2	1	1	n	Hearing aid	n	1	2	2013-06-01	SONNET	4	10	10	10	10	10	10	10	n	3	8	10	3	10	10	10	n	n	n	n	n	n	n	n	n	n	n	n	n	n	n	1	15.06.2020	10	10	10	10
APSQ07	27.05.2020	67	2	1	2	2015-04-01	SONNET	5	1	2	2015-08-01	SONNET	5	10	10	10	10	10	10	10	10	8	10	10	8	10	10	10	10	10	10	10	10	10	10	10	8	10	10	8	10	10	10	0	17.06.2020	10	10	10	10
APSQ08	26.05.2020	53	2	1	2	2010-01-01	SONNET	5	1	2	2015-07-01	SONNET	5	10	10	10	10	5	10	10	10	10	10	10	5	10	6	10	10	10	10	10	9.5	10	10	10	10	10	10	5	10	6	10	0	15.06.2020	10	10	10	9
APSQ09	28.05.2020	70	1	1	2	2007-11-01	SONNET	5	1	0	n	n	n	n	n	n	n	n	n	n	n	n	n	n	n	n	n	n	10	10	10	10	9	9	10	10	10	10	8	10	10	10	10	0	17.06.2020	n	n	n	n
APSQ10	26.05.2020	70	1	1	1	n	Hearing aid	n	1	2	2014-12-01	SONNET	5	9	10	9.5	5	10	10	7	3	10	10	10	9	10	9	10	n	n	n	n	n	n	n	n	n	n	n	n	n	n	n	0	15.06.2020	9.2	10	9	7.4
APSQ11	26.05.2020	73	1	1	2	2014-11-01	SONNET	5	1	1	n	Hearing aid	n	n	n	n	n	n	n	n	n	n	n	n	n	n	n	n	9.4	9.8	8.8	9	8	9.8	9.8	8.4	9.8	8.4	9.4	8.6	7.6	8.6	8.6	0	15.06.2020	n	n	n	n
APSQ12	22.05.2020	56	2	1	2	2018-02-01	SONNET	5	1	1	n	Hearing aid	n	n	n	n	n	n	n	n	n	n	n	n	n	n	n	n	10	9	10	10	10	10	10	10	6	8	8	6	7	7	10	0
APSQ13	22.05.2020	66	1	1	0	n	n	n	1	2	2009-09-01	SONNET	5	10	10	10	7	10	10	10	10	10	5	10	10	4	10	10	n	n	n	n	n	n	n	n	n	n	n	n	n	n	n	0	17.06.2020	10	10	10	7
APSQ14	24.05.2020	72	1	1	1	n	n	n	1	2	2016-01-01	SONNET	4	5	9	9	7	9	7	3	9	7	0	8	1	1	9	7	n	n	n	n	n	n	n	n	n	n	n	n	n	n	n	0	15.06.2020	5	9	9	7
APSQ15	23.05.2020	72	2	1	2	2008-12-01	SONNET	5	1	0	n	n	n	n	n	n	n	n	n	n	n	n	n	n	n	n	n	n	10	10	10	9	10	10	10	10	10	4	9	9	9	9	6	0	15.06.2020	n	n	n	n
APSQ16	23.05.2020	70	1	1	1	n	n	n	1	3	2016-12-01	SONNET EAS	5	9	9.5	9	9	9	8	9	8.2	9	8.5	9	8	9	8.4	9	n	n	n	n	n	n	n	n	n	n	n	n	n	n	n	0	17.06.2020	9	9	7	9
APSQ17	23.05.2020	72	1	1	2	2016-06-01	RONDO	4	1	2	2016-02-01	RONDO	4	10	10	10	6	9	10	10	9	10	9	10	8	10	10	10	10	10	10	6	9	10	10	9	10	9	10	8	10	10	10	0	18.06.2020	10	10	10	9
APSQ18	22.05.2020	58	2	1	1	n	n	n	1	2	2015-11-01	SONNET	5	10	10	10	8	10	6	10	5	7	10	10	4	10	10	6	n	n	n	n	n	n	n	n	n	n	n	n	n	n	n	0	17.06.2020	10	10	10	8
APSQ19	22.05.2020	76	2	1	2	2020-01-01	SONNET 2	5	1	1	n	n	n	n	n	n	n	n	n	n	n	n	n	n	n	n	n	n	7	10	10	8	10	9	n	6	8	5	10	7	8	10	10	1	15.06.2020	n	n	n	n
APSQ20	22.05.2020	71	1	1	2	2018-05-01	RONDO	5	1	2	2018-09-01	RONDO	5	10	10	10	10	n	10	10	10	10	10	10	5	10	10	10	10	10	10	10	n	10	10	10	10	10	10	5	10	10	10	2	15.06.2020	10	10	10	8
APSQ21	22.05.2020	88	1	1	2	2019-10-01	SONNET 2	4	1	1	n	n	n	n	n	n	n	n	n	n	n	n	n	n	n	n	n	n	7	10	10	8	10	10	7	10	10	7	10	8	7	10	10	0	15.06.2020	n	n	n	n
APSQ22	22.05.2020	72	1	1	1	n	n	n	1	2	2019-11-01	RONDO 2	4	8.5	7.5	8	6.5	5.5	3	9	8.5	6.8	8.4	9	6	9	6.5	8	n	n	n	n	n	n	n	n	n	n	n	n	n	n	n	0	15.05.2020	9.5	8.4	8	9
APSQ23	22.05.2020	58	2	0	0	n	n	n	1	2	2017-12-01	RONDO	5	7	2	9	2	8	1	6	8	1	7	7	1	7	5	3	n	n	n	n	n	n	n	n	n	n	n	n	n	n	n	0	06.07.2020	8	10	8	8
APSQ24	22.05.2020	78	2	1	2	2014-02-01	RONDO 2	5	1	2	2014-12-01	RONDO 2	5	10	10	10	10	n	10	10	10	10	10	10	6	10	10	10	10	10	3	10	n	7	10	9	10	10	10	6	10	10	10	2	15.06.2020	10	10	10	10
APSQ25	22.05.2020	52	1	1	2	2009-04-01	SONNET	4	1	0	n	n	n	n	n	n	n	n	n	n	n	n	n	n	n	n	n	n	8	10	9	7.5	6.5	5	9	5.5	5	8	9.5	8.5	9.5	8.5	9	0	19.06.2020	n	n	n	n
APSQ26	22.05.2020	79	1	1	2	2015-04-01	SONNET	5	1	1	n	n	n	n	n	n	n	n	n	n	n	n	n	n	n	n	n	n	10	10	10	8	9	10	10	10	10	10	10	8	10	10	10	0	16.06.2020	n	n	n	n
APSQ27	22.05.2020	74	1	1	2	2017-08-01	SONNET	5	1	2	2017-08-01	SONNET	5	9	10	10	8	10	9	10	9	8	7	9	7	9	9	9	9	10	10	8	10	9	10	9	8	7	9	7	9	9	9	0	15.06.2020	10	10	10	10
APSQ28	22.05.2020	76	2	1	1	n	n	n	1	2	2018-10-01	SONNET	5	10	10	10	10	10	10	10	10	10	10	10	10	10	10	10	n	n	n	n	n	n	n	n	n	n	n	n	n	n	n	0	15.06.2020	10	10	10	10
APSQ29	22.05.2020	65	1	1	2	2009-07-01	SONNET 2	5	1	2	2009-01-01	SONNET 2	5	10	10	9	10	10	9	10	10	9	10	10	8	10	10	10	10	10	9	10	10	9	10	10	8.5	10	10	8	10	10	10	0	15.06.2020	10	10	9	10
APSQ30	01.06.2020	68	1	1	2	2012-04-01	SONNET	5	1	2	2013-03-01	SONNET	5	10	10	10	10	7	10	10	5	10	10	10	10	10	5	10	10	10	10	10	7	10	10	5	10	10	10	10	10	5	10	0	16.06.2020	10	10	10	10
APSQ31	02.06.2020	44	2	1	2	2018-08-01	SONNET	5	1	0	n	n	n	n	n	n	n	n	n	n	n	n	n	n	n	n	n	n	10	10	10	8.5	10	9	10	10	7	9	10	8	10	10	6	0	21.06.2020	n	n	n	n
APSQ32	02.06.2020	56	2	1	2	2012-11-01	SONNET	5	1	2	2013-03-01	SONNET	5	10	8.4	8.4	8.5	0.5	7.2	10	1.5	8.5	5	8	8	8	7	10	10	8.4	8.4	8.4	1.5	7	10	0.5	8.4	5	8.4	8.4	8.4	7	10	0	06.07.2020	10	8.5	9	9
APSQ33	03.06.2020	44	1	1	5	2019-08-01	Samba	5	1	0	n	n	n	n	n	n	n	n	n	n	n	n	n	n	n	n	n	n	10	10	10	10	10	8.5	10	10	10	10	10	1	10	10	10	0	24.06.2020	n	n	n	n
APSQ34	02.06.2020	75	1	1	2	2019-05-01	RONDO 2	5	1	1	n	n	n	n	n	n	n	n	n	n	n	n	n	n	n	n	n	n	5	10	10	n	n	6	n	8	10	5	10	10	5	10	10	3	08.07.2020	n	n	n	n
APSQ35	02.06.2020	80	1	1	0	n	n	n	1	2	2018-06-01	RONDO	5	2	9.6	10	1	n	10	2	10	10	0	10	1	0	10	10	n	n	n	n	n	n	n	n	n	n	n	n	n	n	n	1
APSQ36	02.06.2020	62	2	1	2	2018-10-01	SONNET	5	1	2	2018-04-01	SONNET	5	9.8	9.8	9.8	9.8	9.8	8	9.8	9.8	7.4	8.6	9.8	n	9.8	9.8	9.8	9.8	9.8	9.6	9.6	9.6	8	9.8	9.8	7.4	8.5	9.8	n	9.7	9.8	9.7	2	22.06.2020	7	9	9	9
APSQ37	02.06.2020	68	1	1	2	2010-05-01	SONNET	5	1	2	2010-11-01	SONNET	5	10	10	10	10	10	10	10	10	9	10	10	8.6	10	10	10	10	10	10	10	10	10	10	10	9	9	10	8.8	10	10	10	0	19.06.2020	10	10	10	10
APSQ38	01.06.2020	79	1	1	3	2019-01-01	SONNET EAS	5	1	3	2019-01-01	SONNET EAS	5	5	5	3	3	4	4	3	0	5	3	4	1	2	5	9	5	5	3	3	4	4	3	0	5	3	4	1	2	5	9	0
APSQ39	31.05.2020	35	2	1	2	2012-01-01	SONNET	5	1	2	2012-01-01	SONNET	5	7.5	9.5	9.5	7.5	9.5	6.5	8.5	8.5	1.5	7.5	9.5	7.5	7.5	9.5	8.5	8.5	9.5	9.5	7.5	9.5	6.5	8.5	8.5	1.5	7.5	9.5	7.5	7.5	9.5	8.5	0	22.06.2020	9	9	9.5	6
APSQ40	24.05.2020	38	2	1	0	n	n	n	1	7	2019-11-01	ADHEAR	4	9.5	7	7.5	9	10	9.5	9.5	1.5	n	9.5	9.5	7.5	9.5	7.5	9.5	n	n	n	n	n	n	n	n	n	n	n	n	n	n	n	1	10.06.2020	9.2	6.8	9.5	9.5
APSQ41	04.06.2020	71	1	1	1	n	n	n	1	2	2020-01-01	SONNET	5	8	6.5	6.5	6	5	6	8	5	4	7	8	2	7	7	3	n	n	n	n	n	n	n	n	n	n	n	n	n	n	n	0
APSQ42	13.06.2020	43	2	1	2	2016-11-01	SONNET	5	1	2	2017-08-01	SONNET	5	5	10	8	8	10	8	5	0	10	3	10	3	4	10	0	9.8	9.8	7.8	8.4	10	9.2	9.8	5.2	9.8	8.2	10	2	9.6	10	0	0
APSQ43	16.06.2020	61	2	1	2	2018-09-01	RONDO 2	5	1	2	2018-06-01	RONDO 2	5	10	10	10	8	n	9	10	10	10	7	10	8	7	10	10	10	10	10	8	n	9	10	10	10	7	10	8	7	10	10	2
APSQ44	17.06.2020	57	2	1	2	2018-05-01	RONDO	4	0	0	n	n	n	n	n	n	n	n	n	n	n	n	n	n	n	n	n	n	8.2	7.5	4.2	6	8	1	9	5	1	4	10	9	5	8	9	0	08.07.2020	n	n	n	n
APSQ45	18.06.2020	77	1	1	2	2014-04-01	SONNET 2	5	1	2	2015-04-01	SONNET 2	5	9.8	7.2	10	6.8	5.4	8.2	10	8.2	8.4	5.6	9.2	8.4	8.4	8.4	8.4	9.8	7.2	10	6.8	5.4	8.2	10	8.2	8.4	5.6	9.2	8.4	8.4	8.4	8.4	0	06.07.2020	9.5	7.5	9.6	7.6
APSQ46	23.06.2020	51	2	1	2	2015-08-01	SONNET	4	1	2	2016-04-01	SONNET	4	10	10	10	10	10	10	10	10	10	10	10	5	10	10	10	10	10	10	10	10	10	10	10	10	10	10	10	10	10	10	0
APSQ47	24.06.2020	66	2	1	2	2010-07-01	SONNET	5	1	2	2014-01-01	SONNET	5	10	10	10	9	9	9	10	9	9	10	10	9	10	10	9	10	10	10	9	9	9	10	10	9	10	10	9	10	10	9	0
APSQ48	04.07.2020	67	2	1	3	2018-07-01	SONNET	5	1	2	1900-01-06 04:50:00	SONNET	5	10	10	6.6	10	9.4	5.5	10	6.5	4.5	7.2	8.6	4.8	10	10	7.2	10	9	7.2	10	9.6	5.5	10	6.5	4.4	7.4	8.8	4.8	10	10	7.4	0
[truncated: 47 more columns]
